# Supplementary material for: Collaborative Assessment and Health Risk of Heavy Metals in Soils and Tea Leaves in the Southwest Region of China
Source: Int J Environ Res Public Health. 2021 Sep 27;18(19):10151. doi: 10.3390/ijerph181910151 (PMC8508298; doi:10.3390/ijerph181910151)
Supplement: Supplementary file 1 [file ijerph-18-10151-s001.zip]

Archive with 1 entries (1 files):
- ijerph-1356444-supplementary.pdf
